# Supplementary material for: Plasma Exosomal-Derived SERPINA1 and GNAI2 Downregulation as Potential Diagnostic Biomarkers of Kawasaki Disease with Coronary Artery Aneurysms
Source: Int J Mol Sci. 2025 Mar 16;26(6):2668. doi: 10.3390/ijms26062668 (PMC11942354; doi:10.3390/ijms26062668)
Supplement: Supplementary file 1 [file ijms-26-02668-s001.zip]

Archive with 1 entries (1 files):
- ijms-3482773-supplementary.pdf
